# Supplementary material for: Boosting the Photocatalytic Ability of TiO2 Nanosheet Arrays for MicroRNA-155 Photoelectrochemical Biosensing by Titanium Carbide MXene Quantum Dots
Source: Nanomaterials (Basel). 2022 Oct 11;12(20):3557. doi: 10.3390/nano12203557 (PMC9611374; doi:10.3390/nano12203557)
Supplement: Supplementary file 1 [file nanomaterials-12-03557-s001.zip]

Archive with 1 entries (1 files):
- nanomaterials-1939728-supplementary.pdf
